# Supplementary material for: Schizochytrium sp. (T18) Oil as a Fish Oil Replacement in Diets for Juvenile Rainbow Trout (Oncorhynchus mykiss): Effects on Growth Performance, Tissue Fatty Acid Content, and Lipid-Related Transcript Expression
Source: Animals (Basel). 2021 Apr 20;11(4):1185. doi: 10.3390/ani11041185 (PMC8074903; doi:10.3390/ani11041185)
Supplement: Supplementary file 1 [file animals-11-01185-s001.zip]

Archive with 1 entries (1 files):
- animals-1160805-supplementary.pdf
